# Supplementary material for: SPA-STOCSY: an automated tool for identifying annotated and non-annotated metabolites in high-throughput NMR spectra
Source: Bioinformatics. 2023 Oct 4;39(10):btad593. doi: 10.1093/bioinformatics/btad593 (PMC10568371; doi:10.1093/bioinformatics/btad593)
Supplement: btad593_Supplementary_Data [file btad593_supplementary_data.zip]

Archive with 3 entries (3 files):
- supplementary_table2.pdf
- Han Wang Supplementary_data FINAL.pdf
- Supplementary Table  3 FINAL.pdf
